# Supplementary material for: Platelet mitochondrial respiration and coenzyme Q10 could be used as new diagnostic strategy for mitochondrial dysfunction in rheumatoid diseases
Source: PLoS One. 2021 Sep 28;16(9):e0256135. doi: 10.1371/journal.pone.0256135 (PMC8478238; doi:10.1371/journal.pone.0256135)
Supplement: S1 Data — (XLSX) [file pone.0256135.s001.xlsx]

## Sheet: Age_BMI_gender
	Physical parameters of human volunteers and of rheumatoid arthritis patients
	Control	RA		Control	RA		Control	RA
	Age	Age		BMI	BMI		M/F	M/F
	61	60		24.0997	22		M	F
	56	40		27.7778	25.5		M	M
	70	74			18.37		M	F
	81	77			25.51		M	F
	79	78		24.974	29.37		F	F
	60	75		22.6562	30.41		F	F
	68	56		24.4898	24		F	F
	74	79		24.858	23.39		F	F
	66	41		21.3039	40.48		F	F
	65	65		21.7993	26.84		F	F
	66	69		22.4996	25.14		F	F
	68	51		24.8016	21.14		F	F
		62			27.68			F
	66	58			32.46		F	F
	72	60			27.55		F	F
	70	67			21.26		M	F
	70	54			22.5		M	F
	69	78			28.67		M	F
	69	58			21.37		F	F
	70	45			19.16		F	F
		38						F
mean	68.4211	61.1905		23.926	25.64		7M/12F	1M/20F
stdev	5.93779	13.1515		1.91376	5.15799
sem	1.36222	2.86989		0.605185	1.15336
n	19	21		10	20

## Sheet: Data_Table_1
	Metabolic parameters of human volunteers and of rheumatoid arthritis patients
	Control	RA	RA_CRP	RA_CVD		Control	RA	RA_CRP	RA_CVD		Control	RA_ALL	RA_CRP	RA_CVD		Control	RA	RA_CRP	RA_CVD		Control	RA	RA_CRP	RA_CVD		Control	RA	RA_CRP	RA_CVD		Control	RA	RA_CRP	RA_CVD		Control	RA	RA_CRP	RA_CVD		Control	RA_ALL	RA_CRP	RA_CVD		Control	RA	RA_CRP	RA_CVD
	Hgb	Hgb	Hgb	Hgb		Le	Le	Le	Le		PLT	PLT	PLT	PLT		Crea	Crea	Crea	Crea		Uric acid	Uric acid	Uric acid	Uric acid		AST	AST	AST	AST		ALT	ALT	ALT	ALT		GMT	GMT	GMT	GMT		CRP	CRP	CRP	CRP		Total protein	Total protein	Total protein	Total protein
	g/L	g/L	g/L	g/L		109/L	109/L	109/L	109/L		109/L	109/L	109/L	109/L		umol/L	umol/L	umol/L	umol/L		umol/L	umol/L	umol/L	umol/L		ukat/L	ukat/L	ukat/L	ukat/L		ukat/L	ukat/L	ukat/L	ukat/L		ukat/L	ukat/L	ukat/L	ukat/L		mg/L	mg/L	mg/L	mg/L		g/L	g/L	g/L	g/L
	137					6.75	6.45				256	198				101	52				231	175				0.31	0.35				0.3	0.3				1.04	0.23					1.3				41.9	74.1
	147	155				6.14	6.11				238	260				80	82				385	277				0.34	0.34				0.44	0.28				0.31	0.48				1	1.76				16.9	76.9
	149	141				8.86	12.43				187	237				94	64				402	120				0.4	0.3				0.26	0.18				0.32	0.17				1.58	1				29.8	62.2
	132	130				4.75	13.61				268	273				67	82				328	317				0.28	0.44				0.24	0.36					0.3				1.77	2.11				16.1	68.1
	151	136		136		8.09	4.32		4.32		175	295		295		56	90		90		196	294		294		0.44	0.41		0.41		0.39	0.27		0.27		0.23	0.48		0.48		1	1		1		26	70		70
	145	144				9.07	5.79				192	314				56	60				332	297				0.3	0.46				0.29	0.37					0.2				1	1				67	72.4
	127	148		148		4.38	7.58		7.58		169	202		202		52	56		56		256	251		251		0.33	0.36		0.36		0.23	0.23		0.23		0.89	0.42		0.42		1	1		1		36.5	72.8		72.8
	144	124	124			5.7	8.82	8.82			238	261	261			60	88	88			317	284	284			0.34	0.29	0.29			0.29	0.19	0.19			1.14	0.87	0.87			1.2	9.56	9.56			12	67.5	67.5
	147	137				7.84	4.91				237	198				93	77				289	293				0.32	0.21				0.24	0.17				0.99	0.4				2.36	1				30.2	71.6
	136	142	142			6.27	11.52	11.52			275	361	361			87	58	58			315	298	298			0.41	0.32	0.32			0.29	0.47	0.47			1.09	0.31	0.31			1.35	9.81	9.81			19.5	69.6	69.6
	130	135				6.5	6.25				172	255				73	55				322	268				0.66	0.27				0.27	0.2					0.24				2.73	1.3				19.9	64.3
	141	140				5.43	13.23				252	233				61	64				331	243				0.32	0.46				0.32	0.3					0.4					1.67					66
		138					4.77				283	180					82					230					0.91					0.3					0.19					1					69.6
		129	129				6.12	6.12			194	280	280				60	60				220	220				0.34	0.34				0.99	0.99				0.28	0.28				5.13	5.13				69	69
		137	137				5.65	5.65			222	241	241				74	74				255	255				0.28	0.28				0.46	0.46				0.3	0.3				9.5	9.5				69.4	69.4
		148	148				7.93	7.93			186	226	226				103	103				312	312				0.37	0.37				0.24	0.24				0.2	0.2				11.99	11.99				65.3	65.3
		121					5.65				259	298					59					271					0.53					0.49					0.39					1					69.4
		130					5.49				217	298					85					349					0.86					0.36					0.3					1					69.8
		136		136			8.29		8.29		145	429		429			46		72			235		235			0.62		0.62								0.47		0.47			2.98		2.98			72		72
		135					4.67					341					69					239					0.3															2.67					65.3
		117					5.4					275					69					256										0.2					0.26					1.37					76.7
mean	140.5	136.15	136	140		6.64833	7.38048	8.008	6.73		219.211	269.286	273.8	308.667		73.3333	70.2381	76.6	72.6667		308.667	261.143	273.8	260		0.370833	0.421	0.32	0.463333		0.296667	0.334737	0.47	0.25		0.75125	0.3445	0.392	0.456667		1.499	3.29286	9.198	1.66		28.7091	69.619	68.16	71.6
stdev	7.96013	9.31482	9.66954	6.9282		1.53211	2.91454	2.35182	2.1171		41.0536	59.8282	52.8365	114.115		17.1535	14.822	19.0735	17.0098		58.8748	50.3769	36.7315	30.5123		0.102908	0.185696	0.0367423	0.137961		0.0624257	0.186945	0.316938	0.0282843		0.392408	0.159125	0.270684	0.0321455		0.618627	3.60458	2.49703	1.14315		15.6579	3.82016	1.79805	1.44222
sem	2.29789	2.08286	4.32435	4		0.442282	0.636005	1.05177	1.22231		9.41834	13.0556	23.6292	65.8846		4.95179	3.23442	8.52995	9.82061		16.9957	10.9931	16.4268	17.6163		0.0297071	0.041523	0.0164317	0.079652		0.0180208	0.0428882	0.141739	0.02		0.138737	0.0355814	0.121054	0.0185592		0.195627	0.786585	1.11671	0.66		4.72103	0.833627	0.804114	0.832666
n	12	20	5	3		12	21	5	3		19	21	5	3		12	21	5	3		12	21	5	3		12	20	5	3		12	19	5	2		8	20	5	3		10	21	5	3		11	21	5	3

## Sheet: Data_Figure_2
	Platelet respiration/CS activity (nmol/s/IU)
	Control	RA_ALL	RA_CRP	RA_CVD		Control	RA_ALL	RA_CRP	RA_CVD		Control	RA_ALL	RA_CRP	RA_CVD		Control	RA_ALL	RA_CRP	RA_CVD		Control	RA_ALL	RA_CRP	RA_CVD		Control	RA_ALL	RA_CRP	RA_CVD		Control	RA_ALL	RA_CRP	RA_CVD		Control	RA_ALL	RA_CRP	RA_CVD
	ce1	ce1	ce1	ce1		1PM	1PM	1PM	1PM		2D	2D	2D	2D		2c	2c	2c	2c		3U	3U	3U	3U		4G	4G	4G	4G		5S	5S	5S	5S		6Rot	6Rot	6Rot	6Rot
	0.70993	0.504				0.225	0.112				0.523	0.247				0.567	0.245				0.737	0.362				0.768	0.295				1.369	1.17					0.949
	0.379	0.703				0.077	0.123				0.261	0.581				0.468	0.583				0.476	0.7				0.468	0.476				0.957	1.725				0.797	1.318
	0.503	0.624				0.136	0.095				0.801	0.225				0.845	0.221				0.958	0.267				0.835	0.331				1.667	1.716				0.964	1.514
		0.622					0.089					0.361					0.358					0.427					0.486					1.742					1.402
	0.619	0.623		0.623		0.203	0.206		0.206		0.605	0.743		0.743		0.634	0.746		0.746		0.717	0.892		0.892		0.844	0.984		0.984		1.485	1.962		1.962		1.081	1.248		1.248
		0.715					0.13					0.809					0.847					0.968					1.079					2.324					1.515
	0.504	0.585		0.585		0.221	0.121		0.121		0.661	0.438		0.438		0.735	0.466		0.466		1.076	0.575		0.575		1.095	0.674		0.674		1.55	1.922		1.922		0.796	1.441		1.441
	0.976	0.583	0.583				0.116	0.116			0.786	0.718	0.718			0.786	0.737	0.737			0.999	0.846	0.846			1.146	1.048	1.048			1.991	2.227	2.227			1.064	1.511	1.511
	0.366	0.649				0.042	0.155				0.188	0.521				0.207	0.567				0.264	0.72					0.928					1.497				0.91	1.183
	0.63	0.662	0.662			0.105	0.117	0.117			0.249	0.49	0.49			0.255	0.517	0.517			0.261	0.663	0.663			0.352	0.738	0.738			1.891	1.799	1.799			1.651	1.411	1.411
	0.533	0.579				0.144	0.101				0.69	0.787				0.673	0.798				0.73	0.841				0.863	1.063				2.173	2.061				1.538	1.409
	0.458	0.645				0.055	0.062				0.248	0.92				0.271	0.991				0.304	1.021				0.385	1.24				1.701	2.308				1.408	1.444
	0.59	0.46					0.041					0.759					0.802					0.831					0.934				2.53	1.634				1.65	1.125
	0.548	0.521	0.521			0.069	0.139	0.139			0.584	1.038	1.038			0.586	1.047	1.047			0.629	1.047	1.047			0.726	1.23	1.23			1.931	1.986	1.986			1.369	1.271	1.271
	0.622	0.416	0.413			0.092	0.078	0.078			0.464	0.781	0.781			0.479	0.766	0.766			0.509	0.847	0.847			0.64	0.867	0.867			1.978	1.615	1.615			1.456	1.084	1.084
	0.657	0.464	0.464			0.049	0.055	0.055			0.231	0.585	0.585			0.236	0.628	0.628			0.278	0.652	0.652			0.311	0.715	0.715			1.483	1.632	1.632			1.17	1.228	1.228
		0.418					0.066					0.472					0.45					0.52					0.615					1.679					1.314
	0.781	0.47				0.153	0.099				0.378	0.355				0.38	0.341				0.468	0.416				0.521	0.469				2.075	1.598				1.596	1.352
	0.904	0.703		0.703		0.168	0.132		0.132		0.46	0.744		0.744		0.45	0.763		0.763		0.558	0.835		0.835		0.684	0.956		0.956		2.531	2.068		2.068		2.092	1.465		1.465
		0.647					0.111					0.939					0.99					1.02					1.139					2.286					1.546
		0.695					0.146					0.674					0.684					0.762					0.91					1.913					1.316
mean	0.611246	0.585143	0.5286	0.637		0.124214	0.109238	0.101	0.153		0.475267	0.627952	0.7224	0.641667		0.5048	0.645095	0.739	0.658333		0.5976	0.724381	0.811	0.767333		0.688429	0.817952	0.9196	0.871333		1.8208	1.85067	1.8518	1.984		1.3028	1.33552	1.301	1.38467
sdev	0.169566	0.0972853	0.0979148	0.0602329		0.0637907	0.0377808	0.0338009	0.0462277		0.209585	0.227373	0.209729	0.176381		0.207338	0.239707	0.198244	0.166782		0.270715	0.227278	0.162328	0.168986		0.260955	0.287539	0.218198	0.171468		0.427221	0.297985	0.257856	0.0754453		0.373253	0.158017	0.165468	0.118964
sem	0.0423914	0.0212294	0.0437888	0.0347755		0.0170488	0.00824445	0.0151162	0.0266896		0.0541146	0.0496168	0.0937937	0.101834		0.0535344	0.0523083	0.0886572	0.0962918		0.0698984	0.0495962	0.0725955	0.0975642		0.0697431	0.0627462	0.097581	0.0989972		0.110308	0.0650256	0.115317	0.0435584		0.0963734	0.0344821	0.0739993	0.0686837
n	16	21	5	3		14	21	5	3		15	21	5	3		15	21	5	3		15	21	5	3		14	21	5	3		15	21	5	3		15	21	5	3

## Sheet: Data_Table_2
	Platelet respiration/CS activity (nmol/s/IU)
	Control	RA_ALL	RA_CRP	RA_CVD		Control	RA_ALL	RA_CRP	RA_CVD		Control	RA_ALL	RA_CRP	RA_CVD		Control	RA_ALL	RA_CRP	RA_CVD		Control	RA_ALL	RA_CRP	RA_CVD		Control	RA_ALL	RA_CRP	RA_CVD		Control	RA_ALL	RA_CRP	RA_CVD		Control	RA_ALL	RA_CRP	RA_CVD		Control	RA_ALL	RA_CRP	RA_CVD
	ce1	ce1	ce1	ce1		1Dig	1Dig	1Dig	1Dig		1PM	1PM	1PM	1PM		2D	2D	2D	2D		2c	2c	2c	2c		3U	3U	3U	3U		4G	4G	4G	4G		5S	5S	5S	5S		6Rot	6Rot	6Rot	6Rot
	0.70993	0.504				0.142	0				0.225	0.112				0.523	0.247				0.567	0.245				0.737	0.362				0.768	0.295				1.369	1.17					0.949
	0.379	0.703				0	0.049				0.077	0.123				0.261	0.581				0.468	0.583				0.476	0.7				0.468	0.476				0.957	1.725				0.797	1.318
	0.503	0.624				0.059	0.044				0.136	0.095				0.801	0.225				0.845	0.221				0.958	0.267				0.835	0.331				1.667	1.716				0.964	1.514
		0.622					0.043					0.089					0.361					0.358					0.427					0.486					1.742					1.402
	0.619	0.623		0.623		0.113	0.09		0.09		0.203	0.206		0.206		0.605	0.743		0.743		0.634	0.746		0.746		0.717	0.892		0.892		0.844	0.984		0.984		1.485	1.962		1.962		1.081	1.248		1.248
		0.715					0.056					0.13					0.809					0.847					0.968					1.079					2.324					1.515
	0.504	0.585		0.585		0.062	0.033		0.033		0.221	0.121		0.121		0.661	0.438		0.438		0.735	0.466		0.466		1.076	0.575		0.575		1.095	0.674		0.674		1.55	1.922		1.922		0.796	1.441		1.441
	0.976	0.583	0.583				0.023	0.023				0.116	0.116			0.786	0.718	0.718			0.786	0.737	0.737			0.999	0.846	0.846			1.146	1.048	1.048			1.991	2.227	2.227			1.064	1.511	1.511
	0.366	0.649				0	0.044				0.042	0.155				0.188	0.521				0.207	0.567				0.264	0.72					0.928					1.497				0.91	1.183
	0.63	0.662	0.662			0	0.017	0.017			0.105	0.117	0.117			0.249	0.49	0.49			0.255	0.517	0.517			0.261	0.663	0.663			0.352	0.738	0.738			1.891	1.799	1.799			1.651	1.411	1.411
	0.533	0.579				0.044	0.06				0.144	0.101				0.69	0.787				0.673	0.798				0.73	0.841				0.863	1.063				2.173	2.061				1.538	1.409
	0.458	0.645				0	0.04				0.055	0.062				0.248	0.92				0.271	0.991				0.304	1.021				0.385	1.24				1.701	2.308				1.408	1.444
	0.59	0.46				0	0.019					0.041					0.759					0.802					0.831					0.934				2.53	1.634				1.65	1.125
	0.548	0.521	0.521			0.016	0.082	0.082			0.069	0.139	0.139			0.584	1.038	1.038			0.586	1.047	1.047			0.629	1.047	1.047			0.726	1.23	1.23			1.931	1.986	1.986			1.369	1.271	1.271
	0.622	0.416	0.413			0.009	0.072	0.072			0.092	0.078	0.078			0.464	0.781	0.781			0.479	0.766	0.766			0.509	0.847	0.847			0.64	0.867	0.867			1.978	1.615	1.615			1.456	1.084	1.084
	0.657	0.464	0.464			0	0.012	0.012			0.049	0.055	0.055			0.231	0.585	0.585			0.236	0.628	0.628			0.278	0.652	0.652			0.311	0.715	0.715			1.483	1.632	1.632			1.17	1.228	1.228
		0.418					0					0.066					0.472					0.45					0.52					0.615					1.679					1.314
	0.781	0.47				0.112	0.027				0.153	0.099				0.378	0.355				0.38	0.341				0.468	0.416				0.521	0.469				2.075	1.598				1.596	1.352
	0.904	0.703		0.703		0.114	0.037		0.037		0.168	0.132		0.132		0.46	0.744		0.744		0.45	0.763		0.763		0.558	0.835		0.835		0.684	0.956		0.956		2.531	2.068		2.068		2.092	1.465		1.465
		0.647					0					0.111					0.939					0.99					1.02					1.139					2.286					1.546
		0.695					0.052					0.146					0.674					0.684					0.762					0.91					1.913					1.316
mean	0.611246	0.585143	0.5286	0.637		0.0447333	0.0380952	0.0412	0.0533333		0.124214	0.109238	0.101	0.153		0.475267	0.627952	0.7224	0.641667		0.5048	0.645095	0.739	0.658333		0.5976	0.724381	0.811	0.767333		0.688429	0.817952	0.9196	0.871333		1.8208	1.85067	1.8518	1.984		1.3028	1.33552	1.301	1.38467
sdev	0.169566	0.0972853	0.0979148	0.0602329		0.0521365	0.0256942	0.0331014	0.0318172		0.0637907	0.0377808	0.0338009	0.0462277		0.209585	0.227373	0.209729	0.176381		0.207338	0.239707	0.198244	0.166782		0.270715	0.227278	0.162328	0.168986		0.260955	0.287539	0.218198	0.171468		0.427221	0.297985	0.257856	0.0754453		0.373253	0.158017	0.165468	0.118964
sem	0.0423914	0.0212294	0.0437888	0.0347755		0.0134616	0.00560693	0.0148034	0.0183697		0.0170488	0.00824445	0.0151162	0.0266896		0.0541146	0.0496168	0.0937937	0.101834		0.0535344	0.0523083	0.0886572	0.0962918		0.0698984	0.0495962	0.0725955	0.0975642		0.0697431	0.0627462	0.097581	0.0989972		0.110308	0.0650256	0.115317	0.0435584		0.0963734	0.0344821	0.0739993	0.0686837
n	16	21	5	3		15	21	5	3		14	21	5	3		15	21	5	3		15	21	5	3		15	21	5	3		14	21	5	3		15	21	5	3		15	21	5	3

## Sheet: Data_Table_3
	CoQ in PLT (pmol/106 cells)					CoQ in blood (mmol/L)					CoQ in plasma (mmol/L)					TBARS in plasma (mmol/L)
	Control	RA_ALL	RA_CRP	RA_CVD		Control	RA_ALL	RA_CRP	RA_CVD		Control	RA_ALL	RA_CRP	RA_CVD		Control	RA_ALL	RA_CRP	RA_CVD
	CoQ-PLT	CoQ-PLT	CoQ-PLT	CoQ-PLT		Q10tot	Q10tot	Q10tot	Q10tot		Q10tot	Q10tot	Q10tot	Q10tot		TBARS	TBARS	TBARS	TBARS
	266.9					0.435	0.239				0.791	0.396					4.13
	108.4	100				0.189	0.296				0.205	0.522					4.29
		64.2				0.178	0.612				0.353	0.552					4.7
	113.5						0.568				0.404	0.404					5.68
	215.2	126.8		126.8		0.071	0.28		0.28		0.322	0.392		0.392			4.96		4.96
	177	127.3				0.351	0.349				0.57	0.561					4.59
	300			204.2		0.337	0.297		0.297		0.34	0.44		0.44			4.17		4.17
	191.1	110.8	110.8			0.268	0.466	0.466			0.355	0.538	0.538				5.04	5.04
	162.2	117.6				0.174	0.211				0.214	0.352				4.8	4.96
	204.9	93.5	93.5			0.424	0.081	0.081			0.78	0.278	0.278			5.19	5.9	5.9
	129.9	78.5				0.599	0.298					0.415				4.51	5.19
	133.8	98.9				0.202	0.269				0.322	0.442				4.1	4.32
	124.2					0.201	0.222				0.357	0.365				4.4	4.74
	151.3	104.5	104.5			0.155	0.29	0.29			0.348	0.452	0.452			4.06	4.29	4.29
	95.2	82.2	82.2			0.327	0.207	0.207			0.507	0.3	0.3			5.45	5.11	5.11
	132.2	101	101			0.164	0.224	0.224			0.406	0.346	0.346			4.44	5.71	5.71
	152	75				0.185	0.175				0.335	0.281				5.26	4.7
	150.9	64.3				0.404	0.204				0.468	0.284				4.96	6.77
	171.8	101.4		101.4		0.216	0.147		0.147		0.289	0.23		0.23		4.66	4.62		4.62
		68.5					0.338					0.794					4.85
		112.4					0.303					0.229					4.17
mean	165.583	95.7	98.4	144.133		0.271111	0.289333	0.2536	0.241333		0.409222	0.408238	0.3828	0.354		4.71182	4.89952	5.21	4.58333
stdev	54.1366	20.5373	11.002	53.5471		0.132676	0.12807	0.140781	0.0821361		0.163509	0.134209	0.109623	0.110036		0.464453	0.668517	0.634705	0.396274
sem	12.7601	4.98103	4.92026	30.9154		0.0312719	0.0279473	0.0629592	0.0474213		0.0385394	0.0292868	0.0490249	0.0635295		0.140038	0.145882	0.283849	0.228789
n	18	17	5	3		18	21	5	3		18	21	5	3		11	21	5	3

## Sheet: Data_Figure_3
	PLT count in blood (106/mL)					CoQ in PLT (pmol/106 cells)
	Control	RA_ALL	RA_CRP	RA_CVD		Control	RA_ALL	RA_CRP	RA_CVD
	PLT count	PLT count	PLT count	PLT count		CoQ-PLT	CoQ-PLT	CoQ-PLT	CoQ-PLT
	256	198				266.9
	238	260				108.4	100
	187	237					64.2
	268	273				113.5
	175	295		295		215.2	126.8		126.8
	192	314				177	127.3
	169	202		202		300			204.2
	238	261	261			191.1	110.8	110.8
	237	198				162.2	117.6
	275	361	361			204.9	93.5	93.5
	172	255				129.9	78.5
	252	233				133.8	98.9
	283	180				124.2
	194	280	280			151.3	104.5	104.5
	222	241	241			95.2	82.2	82.2
	186	226	226			132.2	101	101
	259	298				152	75
	217	298				150.9	64.3
	145	429		429		171.8	101.4		101.4
		341					68.5
		275					112.4
mean	219.211	269.286	273.8	308.667		165.583	95.7	98.4	144.133
stdev	41.0536	59.8282	52.8365	114.115		54.1366	20.5373	11.002	53.5471
sem	9.41834	13.0556	23.6292	65.8846		12.7601	4.98103	4.92026	30.9154
n	19	21	5	3		18	17	5	3

## Sheet: Data_Figure_4
	CoQ in PLT			Platelet respiration/CS activity (nmol/s/IU)
	(pmol/106 cells)			(nmol/s/IU)
	Control		Control	Control	Control	Control
	CoQ-PLT		ce1	1PM	3U	4G
	266.9		0.70993	0.225	0.737	0.768
	108.4		0.379	0.077	0.476	0.468
			0.503	0.136	0.958	0.835
	113.5
	215.2		0.619	0.203	0.717	0.844
	177
	300		0.504	0.221	1.076	1.095
	191.1		0.976		0.999	1.146
	162.2		0.366	0.042	0.264
	204.9		0.63	0.105	0.261	0.352
	129.9		0.533	0.144	0.73	0.863
	133.8		0.458	0.055	0.304	0.385
	124.2		0.59
	151.3		0.548	0.069	0.629	0.726
	95.2		0.622	0.092	0.509	0.64
	132.2		0.657	0.049	0.278	0.311
	152
	150.9		0.781	0.153	0.468	0.521
	171.8		0.904	0.168	0.558	0.684
	RA_ALL		RA_ALL	RA_ALL	RA_ALL	RA_ALL
	CoQ-PLT		ce1	1PM	3U	4G
			0.504	0.112	0.362	0.295
	100		0.703	0.123	0.7	0.476
	64.2		0.624	0.095	0.267	0.331
			0.622	0.089	0.427	0.486
	126.8		0.623	0.206	0.892	0.984
	127.3		0.715	0.13	0.968	1.079
			0.585	0.121	0.575	0.674
	110.8		0.583	0.116	0.846	1.048
	117.6		0.649	0.155	0.72	0.928
	93.5		0.662	0.117	0.663	0.738
	78.5		0.579	0.101	0.841	1.063
	98.9		0.645	0.062	1.021	1.24
			0.46	0.041	0.831	0.934
	104.5		0.521	0.139	1.047	1.23
	82.2		0.416	0.078	0.847	0.867
	101		0.464	0.055	0.652	0.715
	75		0.418	0.066	0.52	0.615
	64.3		0.47	0.099	0.416	0.469
	101.4		0.703	0.132	0.835	0.956
	68.5		0.647	0.111	1.02	1.139
	112.4		0.695	0.146	0.762	0.91

## Sheet: Data_Figure_5
	OXPHOS-coupling efficiency parameter
	(1-L/P)
	CONTROL	RA-ALL	RA-CRP	RA-CVD
	1-L/P	1-L/P	1-L/P	1-L/P
	0.56979	0.546559
	0.704981	0.788296
	0.830212	0.577778
		0.753463
	0.664463	0.722746		0.722746
		0.839308
	0.665658	0.723744		0.723744
		0.83844	0.83844
	0.776596	0.702495
	0.578313	0.761224	0.761224
	0.791304	0.871665
	0.778226	0.932609
		0.945982
	0.881849	0.866089	0.866089
	0.801724	0.900128	0.900128
	0.787879	0.905983	0.905983
		0.860169
	0.595238	0.721127
	0.634783	0.822581		0.822581
		0.881789
		0.783383
mean	0.718644	0.797407	0.854373	0.756357
stdev	0.101151	0.106904	0.0587896	0.0573537
sem	0.0270337	0.0233283	0.0262915	0.0331132
n	14	21	5	3
